# Supplementary material for: The Effect of 4-Month Treatment with Glycocalyx Dietary Supplement on Endothelial Glycocalyx Integrity and Vascular Function in Patients with Psoriasis
Source: Nutrients. 2024 Aug 5;16(15):2572. doi: 10.3390/nu16152572 (PMC11313920; doi:10.3390/nu16152572)
Supplement: Supplementary file 1 [file nutrients-16-02572-s001.zip]

Archive with 1 entries (1 files):
- nutrients-3144321-supplementary.docx
